# Supplementary material for: Structure-Based Virtual Screening and Molecular Dynamics Simulation Assessments of Depsidones as Possible Selective Cannabinoid Receptor Type 2 Agonists
Source: Molecules. 2023 Feb 13;28(4):1761. doi: 10.3390/molecules28041761 (PMC9965315; doi:10.3390/molecules28041761)
Supplement: Supplementary file 1 [file molecules-28-01761-s001.zip]

Archive with 1 entries (1 files):
- molecules-2187374-supplementary.pdf
